# Supplementary material for: Therapeutic Target Analysis and Molecular Mechanism of Melatonin - Treated Leptin Resistance Induced Obesity: A Systematic Study of Network Pharmacology
Source: Front Endocrinol (Lausanne). 2022 Jul 22;13:927576. doi: 10.3389/fendo.2022.927576 (PMC9352999; doi:10.3389/fendo.2022.927576)
Supplement: Supplementary file 2 [file Table_1.xlsx]

## Sheet: Sheet1
Supplementary Table 1: List of target genes related to melatonin
S.No	Gene symbol	Uniprot ID	Gene name	Database
1	MTNR1A	P48039	Melatonin receptor 1a	Swiss target prediction/ CTD/ DrugBank
2	MTNR1B	P49286	Melatonin receptor 1b	Swiss target prediction/ CTD/ DrugBank
3	NQO2	B3KPX6	N-ribosyldihydronicotinamide:quinone reductase 2	Swiss target prediction/ CTD/ DrugBank
4	GRK6	P43250	G protein-coupled receptor kinase 6	Swiss target prediction/ Pharm Mapper
5	ERBB2	P04626	Erb-b2 receptor tyrosine kinase 2	Swiss target prediction/ Pharm Mapper
6	CDK4	A0A024RBB6	Cyclin dependent kinase 4	Swiss target prediction/ CTD
7	MTOR	P42345	Mechanistic target of rapamycin kinase	Swiss target prediction/ CTD
8	MAPK8	A1L4K2	Mitogen-activated protein kinase 8	Swiss target prediction/ CTD
9	MAPK10	A0A286YF97	Mitogen-activated protein kinase 10	Swiss target prediction/ CTD
10	NOS3	P29474	Nitric oxide synthase 3	Swiss target prediction/ CTD
11	PTGS2	P35354	Prostaglandin-endoperoxide synthase 2	Swiss target prediction/ CTD
12	MMP9	P14780	Matrix metallopeptidase 9	Swiss target prediction/ CTD
13	CCND1	P24385	Cyclin D1	Swiss target prediction/ CTD
14	NR3C1	F1D8N4	Nuclear receptor subfamily 3 group c member 1	Swiss target prediction/ CTD
15	MPO	P05164	Myeloperoxidase	DrugBank/ Swiss target prediction
16	ESR1	G4XH65	Estrogen receptor 1	DrugBank/ CTD
17	ASMT	A0A024RBT9	Acetylserotonin o-methyltransferase	DrugBank
18	CALM1	B4DJ51	Calmodulin 1	DrugBank
19	CALR	P27797	Calreticulin	DrugBank
20	EPX	P11678	Eosinophil peroxidase	DrugBank
21	RORB	Q58EY0	RAR related orphan receptor b	DrugBank
22	DHRS1	Q96LJ7	Dehydrogenase/reductase 1	Pharm Mapper
23	IFNG	P01579	Interferon gamma	Pharm Mapper
24	EXOSC6	Q5RKV6	Exosome component 6	Pharm Mapper
25	RPA2	B4DUL2	Replication protein A2	Pharm Mapper
26	UPF2	Q9HAU5	UPF2 regulator of nonsense mediated mrna decay	Pharm Mapper
27	RBSN	A0A024R2H4	Rabenosyn, RAB effector	Pharm Mapper
28	THTPA	Q9BU02	Thiamine triphosphatase	Pharm Mapper
29	RXRG	A0A087WZ88	Retinoid x receptor gamma	Pharm Mapper
30	RARG	A8K3H3	Retinoic acid receptor gamma	Pharm Mapper
31	AZGP1	A0A140VK00	Alpha-2-glycoprotein 1, zinc-binding	Pharm Mapper
32	ANXA6	A0A0S2Z2Z6	Annexin A6	Pharm Mapper
33	IFNGR1	A0A0S2Z3Y2	Interferon gamma receptor 1	Pharm Mapper
34	CSDE1	A0A024R0E2	Cold shock domain containing e1	Pharm Mapper
35	VRK2	Q86Y07	VRK serine/threonine kinase 2	Pharm Mapper
36	IDI1	Q13907	Isopentenyl-diphosphate delta isomerase 1	Pharm Mapper
37	RPA1	P27694	Replication protein A1	Pharm Mapper
38	TBP	P20226	TATA-box binding protein	Pharm Mapper
39	EXOSC4	Q9NPD3	Exosome component 4	Pharm Mapper
40	MEF2A	A0A0S2Z417	Myocyte enhancer factor 2A	Pharm Mapper
41	SEC13	P55735	SEC13 homolog, nuclear pore and copii coat complex component	Pharm Mapper
42	CPSF3	G5E9W3	Cleavage and polyadenylation specific factor 3	Pharm Mapper
43	STK16	A0A024R440	Serine/threonine kinase 16	Pharm Mapper
44	BCKDHA	A0A024R0K3	Branched chain keto acid dehydrogenase e1 subunit alpha	Pharm Mapper
45	GALK1	P51570	Galactokinase 1	Pharm Mapper
46	UAP1	A0A140VKC0	UDP-N-acetylglucosamine pyrophosphorylase 1	Pharm Mapper
47	STRBP	Q96SI9	Spermatid perinuclear RNA binding protein	Pharm Mapper
48	NAT1	P18440	N-acetyltransferase 1	Pharm Mapper
49	F13A1	P00488	Coagulation factor XIII A chain	Pharm Mapper
50	ATIC	P31939	5-aminoimidazole-4-carboxamide ribonucleotide formyltransferase/imp cyclohydrolase	Pharm Mapper
51	MAP2K2	P36507	Mitogen-activated protein kinase kinase 2	Pharm Mapper
52	SNRPA	P09012	Small nuclear ribonucleoprotein polypeptide A	Pharm Mapper
53	ZBTB16	A0A024R3C6	Zinc finger and btb domain containing 16	Pharm Mapper
54	EXOSC1	B1AMU3	Exosome component 1	Pharm Mapper
55	FAP	B4DLR2	Fibroblast activation protein alpha	Pharm Mapper
56	CLPP	Q16740	Caseinolytic mitochondrial matrix peptidase proteolytic subunit	Pharm Mapper
57	USP19	O94966	Ubiquitin specific peptidase 19	Pharm Mapper
58	HHEX	Q03014	Hematopoietically expressed homeobox	Pharm Mapper
59	UNC45A	Q9H3U1	unc-45 myosin chaperone A	Pharm Mapper
60	EPN1	Q9Y6I3	Epsin 1	Pharm Mapper
61	MAGI1	Q96QZ7	Membrane associated guanylate kinase, ww and pdz domain containing 1	Pharm Mapper
62	EXOSC5	Q9NQT4	Exosome component 5	Pharm Mapper
63	ABL2	P42684	Abl proto-oncogene 2, non-receptor tyrosine kinase	Pharm Mapper
64	BLMH	Q13867	Bleomycin hydrolase	Pharm Mapper
65	EXOSC8	Q96B26	Exosome component 8	Pharm Mapper
66	CD3E	P07766	Cd3e molecule	Pharm Mapper
67	GTF2B	Q00403	General transcription factor IIB	Pharm Mapper
68	IGHG1	P01857	Immunoglobulin heavy constant gamma 1 (G1m marker)	Pharm Mapper
69	HNRNPA1	A0A024RB53	Heterogeneous nuclear ribonucleoprotein A1	Pharm Mapper
70	MYNN	Q9NPC7	Myoneurin	Pharm Mapper
71	CLIC1	O00299	Chloride intracellular channel 1	Pharm Mapper
72	CAPN9	B4DNR4	Calpain 9	Pharm Mapper
73	TRIP10	Q15642	Thyroid hormone receptor interactor 10	Pharm Mapper
74	RARB	F1D8S6	Retinoic acid receptor beta	Pharm Mapper
75	TP73	O15350	Tumor protein p73	Pharm Mapper
76	TRIM21	P19474	Tripartite motif containing 21	Pharm Mapper
77	PAX6	P26367	Paired box 6	Pharm Mapper
78	IGKC	P01834	Immunoglobulin kappa constant	Pharm Mapper
79	SPEN	Q96T58	Spen family transcriptional repressor	Pharm Mapper
80	PRPS1	B7ZB02	Phosphoribosyl pyrophosphate synthetase 1	Pharm Mapper
81	BLVRA	A0A140VJF4	Biliverdin reductase A	Pharm Mapper
82	PCTP	Q9UKL6	Phosphatidylcholine transfer protein	Pharm Mapper
83	DPYS	Q14117	Dihydropyrimidinase	Pharm Mapper
84	CYLD	A0A024R6T1	CYLD lysine 63 deubiquitinase	Pharm Mapper
85	WEE1	P30291	WEE1 G2 checkpoint kinase	Pharm Mapper
86	DICER1	Q9UPY3	Dicer 1, ribonuclease III	Pharm Mapper
87	CD38	B4E006	CD38 molecule	Pharm Mapper
88	BCKDHB	A0A140VKB3	Branched chain keto acid dehydrogenase E1 subunit beta	Pharm Mapper
89	CDK2	B4DDL9	Cyclin dependent kinase 2	Pharm Mapper
90	EXOSC9	Q06265	Exosome component 9	Pharm Mapper
91	EXOSC2	Q13868	Exosome component 2	Pharm Mapper
92	CCNE1	P24864	Cyclin E1	Pharm Mapper
93	UPF3B	Q9BZI7	UPF3B regulator of nonsense mediated mrna decay	Pharm Mapper
94	PRKD2	Q9BZL6	Protein kinase D2	Pharm Mapper
95	FOLH1	Q04609	Folate hydrolase 1	Pharm Mapper
96	EXOSC7	A0A024R2P7	Exosome component 7	Pharm Mapper
97	MAGI2	B7Z4H4	Membrane associated guanylate kinase, ww and pdz domain containing 2	Pharm Mapper
98	RPA3	A4D105	Replication protein A3	Pharm Mapper
99	USP14	P54578	Ubiquitin specific peptidase 14	Pharm Mapper
100	PDE3B	A7E2E5	Phosphodiesterase 3B	Pharm Mapper
101	EXOSC3	Q9NQT5	Exosome component 3	Pharm Mapper
102	GAN	A0A0S2Z4W2	Gigaxonin	Pharm Mapper
103	SNX9	Q9Y5X1	Sorting nexin 9	Pharm Mapper
104	NMRAL1	Q9HBL8	Nmra like redox sensor 1	Pharm Mapper
105	POT1	A8MTK3	Protection of telomeres 1	Pharm Mapper
106	CD3G	B0YIY5	CD3g molecule	Pharm Mapper
107	MAP2K6	A0A024R8K3	Mitogen-activated protein kinase kinase 6	Pharm Mapper
108	FAAH	O00519	Fatty acid amide hydrolase	Swiss target prediction
109	GSK3A	A0A024R0L5	Glycogen synthase kinase 3 alpha	Swiss target prediction
110	SLC6A2	A0A024R6T9	Solute carrier family 6 member 2	Swiss target prediction
111	TYMS	P04818	Thymidylate synthetase	Swiss target prediction
112	NR3C2	B0ZBF6	Nuclear receptor subfamily 3 group C member 2	Swiss target prediction
113	PTK6	Q13882	Protein tyrosine kinase 6	Swiss target prediction
114	PDE9A	A0A0S2Z4A3	Phosphodiesterase 9A	Swiss target prediction
115	ADRA2C	P18825	Adrenoceptor alpha 2C	Swiss target prediction
116	BAZ2B	Q9UIF8	Bromodomain adjacent to zinc finger domain 2B	Swiss target prediction
117	HTR5A	A4D2N2	5-hydroxytryptamine receptor 5A	Swiss target prediction
118	GRM1	Q13255	Glutamate metabotropic receptor 1	Swiss target prediction
119	BCHE	P06276	Butyrylcholinesterase	Swiss target prediction
120	BRD4	A0A024R7H8	Bromodomain containing 4	Swiss target prediction
121	PDE4D	A0A140VJR0	Phosphodiesterase 4D	Swiss target prediction
122	HTR6	P50406	5-hydroxytryptamine receptor 6	Swiss target prediction
123	HTR2A	P28223	5-hydroxytryptamine receptor 2A	Swiss target prediction
124	BAZ2A	F8VU39	Bromodomain adjacent to zinc finger domain 2A	Swiss target prediction
125	STS	P08842	Steroid sulfatase	Swiss target prediction
126	ITK	Q08881	IL2 inducible T cell kinase	Swiss target prediction
127	HRH2	P25021	Histamine receptor H2	Swiss target prediction
128	KDR	A0A024RD88	Kinase insert domain receptor	Swiss target prediction
129	SLC27A1	Q6PCB7	Solute carrier family 27 member 1	Swiss target prediction
130	DRD3	A8K8E4	Dopamine receptor D3	Swiss target prediction
131	GRM5	A8K5P7	Glutamate metabotropic receptor 5	Swiss target prediction
132	DBF4	B4DXK0	DBF4 zinc finger	Swiss target prediction
133	PORCN	Q9H237	Porcupine O-acyltransferase	Swiss target prediction
134	PIK3CB	B4DER4	Phosphatidylinositol-4,5-bisphosphate 3-kinase catalytic subunit beta	Swiss target prediction
135	GYS1	P13807	Glycogen synthase 1	Swiss target prediction
136	HTR1A	A8K5W4	5-hydroxytryptamine receptor 1A	Swiss target prediction
137	ADRA2A	P08913	Adrenoceptor alpha 2A	Swiss target prediction
138	SLC6A4	B2R7Y7	Solute carrier family 6 member 4	Swiss target prediction
139	MKNK2	Q9HBH9	Mapk interacting serine/threonine kinase 2	Swiss target prediction
140	IGF1R	P08069	Insulin like growth factor 1 receptor	Swiss target prediction
141	KCNK3	O14649	Potassium two pore domain channel subfamily K member 3	Swiss target prediction
142	HTR4	A0A2D3FAF9	5-hydroxytryptamine receptor 4	Swiss target prediction
143	CCNC	P24863	Cyclin C	Swiss target prediction
144	IRAK4	B4E359	Interleukin 1 receptor associated kinase 4	Swiss target prediction
145	DRD2	A0A024R3C5	Dopamine receptor D2	Swiss target prediction
146	ADORA3	P0DMS8	Adenosine A3 receptor	Swiss target prediction
147	LRRK2	Q17RV3	Leucine rich repeat kinase 2	Swiss target prediction
148	PKM	P14618	Pyruvate kinase M1/2	Swiss target prediction
149	TTK	P33981	TTK protein kinase	Swiss target prediction
150	BACE2	Q9Y5Z0	Beta-secretase 2	Swiss target prediction
151	DUSP3	P51452	Dual specificity phosphatase 3	Swiss target prediction
152	HRH3	Q9Y5N1	Histamine receptor H3	Swiss target prediction
153	AR	P10275	Androgen receptor	Swiss target prediction
154	HTR2B	P41595	5-hydroxytryptamine receptor 2B	Swiss target prediction
155	MAPKAPK2	P49137	Mapk activated protein kinase 2	Swiss target prediction
156	HTR1E	P28566	5-hydroxytryptamine receptor 1E	Swiss target prediction
157	FLT4	P35916	Fms related receptor tyrosine kinase 4	Swiss target prediction
158	CCND3	P30281	Cyclin D3	Swiss target prediction
159	OPRK1	P41145	Opioid receptor kappa 1	Swiss target prediction
160	ACHE	P22303	Acetylcholinesterase (cartwright blood group)	Swiss target prediction
161	HRH1	P35367	Histamine receptor H1	Swiss target prediction
162	PABPC1	A0A024R9C1	Poly(A) binding protein cytoplasmic 1	Swiss target prediction
163	SIGMAR1	B4DR71	Sigma non-opioid intracellular receptor 1	Swiss target prediction
164	PIM2	A0A024QYW7	Pim-2 proto-oncogene, serine/threonine kinase	Swiss target prediction
165	HTR1B	A8K215	5-hydroxytryptamine receptor 1B	Swiss target prediction
166	DUT	P33316	Deoxyuridine triphosphatase	Swiss target prediction
167	TRPA1	O75762	Transient receptor potential cation channel subfamily a member 1	Swiss target prediction
168	ADRA2B	P18089	Adrenoceptor alpha 2B	Swiss target prediction
169	GRM4	A1L4F9	Glutamate metabotropic receptor 4	Swiss target prediction
170	PIK3CG	A0A024R720	Phosphatidylinositol-4,5-bisphosphate 3-kinase catalytic subunit gamma	Swiss target prediction
171	MDM2	A0A0A8KB75	Mdm2 proto-oncogene	Swiss target prediction
172	KCNK9	A0A024R9H3	Potassium two pore domain channel subfamily K member 9	Swiss target prediction
173	KAT2B	Q92831	Lysine acetyltransferase 2B	Swiss target prediction
174	GABRA1	A8K177	Gamma-aminobutyric acid type a receptor subunit alpha1	Swiss target prediction
175	HTR2C	P28335	5-hydroxytryptamine receptor 2C	Swiss target prediction
176	ADRA1A	P35348	Adrenoceptor alpha 1A	Swiss target prediction
177	RPS6KA3	P51812	Ribosomal protein S6 kinase A3	Swiss target prediction
178	EGFR	Q504U8	Epidermal growth factor receptor	Swiss target prediction
179	HTR7	P34969	5-hydroxytryptamine receptor 7	Swiss target prediction
180	SLC6A3	Q01959	Solute carrier family 6 member 3	Swiss target prediction
181	TRPV1	Q8NER1	Transient receptor potential cation channel subfamily v member 1	Swiss target prediction
182	PGR	P06401	Progesterone receptor	Swiss target prediction
183	LTA4H	A0A140VK27	Leukotriene A4 hydrolase	Swiss target prediction
184	PLA2G2A	A0A024RA96	Phospholipase A2 group IIA	Swiss target prediction
185	PIK3CA	P42336	Phosphatidylinositol-4,5-bisphosphate 3-kinase catalytic subunit alpha	Swiss target prediction
186	ADORA2B	P29275	Adenosine A2b receptor	Swiss target prediction
187	PARP1	A0A024R3T8	Poly(ADP-ribose) polymerase 1	Swiss target prediction
188	DRD1	P21728	Dopamine receptor D1	Swiss target prediction
189	CDK8	P49336	Cyclin dependent kinase 8	Swiss target prediction
190	HTR1D	P28221	5-hydroxytryptamine receptor 1D	Swiss target prediction
191	PKN2	Q16513	Protein kinase N2	Swiss target prediction
192	HSD11B1	P28845	Hydroxysteroid 11-beta dehydrogenase 1	Swiss target prediction
193	MMP2	P08253	Matrix metallopeptidase 2	CTD
194	DNM1L	B4DYR6	Dynamin 1 like	CTD
195	CDK1	B7Z3D6	Cyclin dependent kinase 1	CTD
196	NFKBIA	P25963	NFKB inhibitor alpha	CTD
197	BECN1	A0A024R1X5	Beclin 1	CTD
198	PPARGC1A	Q9UBK2	PPARG coactivator 1 alpha	CTD
199	GSR	P00390	Glutathione-disulfide reductase	CTD
200	DIABLO	K7X1S0	Diablo IAP-binding mitochondrial protein	CTD
201	BID	A8ASI8	BH3 interacting domain death agonist	CTD
202	NCOA3	Q59EE8	Nuclear receptor coactivator 3	CTD
203	MKI67	P46013	Marker of proliferation ki-67	CTD
204	BCL2	A0A024R2B3	BCL2 apoptosis regulator	CTD
205	TP53	K7PPA8	Tumor protein p53	CTD
206	HMOX1	P09601	Heme oxygenase 1	CTD
207	ATF2	P15336	Activating transcription factor 2	CTD
208	CTSB	Q5HYG5	Cathepsin B	CTD
209	TNF	P01375	Tumor necrosis factor	CTD
210	G6PD	P11413	Glucose-6-phosphate dehydrogenase	CTD
211	RGN	Q15493	Regucalcin	CTD
212	CCNB1	P14635	Cyclin B1	CTD
213	RARA	P10276	Retinoic acid receptor alpha	CTD
214	CASP9	P55211	Caspase 9	CTD
215	BAK1	A0A0S2Z391	BCL2 antagonist/killer 1	CTD
216	ERCC1	P07992	Ercc excision repair 1, endonuclease non-catalytic subunit	CTD
217	CYP1A1	A0N0X8	Cytochrome p450 family 1 subfamily A member 1	CTD
218	CDKN1A	A0A024RCX5	Cyclin dependent kinase inhibitor 1A	CTD
219	BCL2L1	Q07817	BCL2 like 1	CTD
220	CAT	P04040	Catalase	CTD
221	MAPK3	P27361	Mitogen-activated protein kinase 3	CTD
222	CASP8	A0A024R3Z8	Caspase 8	CTD
223	SLC22A2	O15244	Solute carrier family 22 member 2	CTD
224	CYP1A2	P05177	Cytochrome P450 family 1 subfamily a member 2	CTD
225	TWIST1	Q15672	Twist family bHLH transcription factor 1	CTD
226	AKT1	B0LPE5	AKT serine/threonine kinase 1	CTD
227	EIF4EBP1	Q13541	Eukaryotic translation initiation factor 4E binding protein 1	CTD
228	NCOA1	Q15788	Nuclear receptor coactivator 1	CTD
229	CYP2C19	P33261	Cytochrome P450 family 2 subfamily C member 19	CTD
230	PPARG	E9PFX5	Peroxisome proliferator activated receptor gamma	CTD
231	BAX	Q07812	BCL2 associated X, apoptosis regulator	CTD
232	CASP1	P29466	Caspase 1	CTD
233	MAPK1	P28482	Mitogen-activated protein kinase 1	CTD
234	MCL1	A0A087WT64	MCL1 apoptosis regulator, BCL2 family member	CTD
235	RELA	Q04206	RELA proto-oncogene, NF-kB subunit	CTD
236	PRNP	P04156	Prion protein	CTD
237	NES	P48681	Nestin	CTD
238	MAPT	P10636	Microtubule associated protein tau	CTD
239	IL6	B4DVM1	Interleukin 6	CTD
240	PROM1	A0A0A0N0M1	Prominin 1	CTD
241	POU5F1	M1S623	POU class 5 homeobox 1	CTD
242	BIRC5	O15392	Baculoviral IAP repeat containing 5	CTD
243	CYP1B1	Q16678	Cytochrome P450 family 1 subfamily b member 1	CTD
244	APP	A0A140VJC8	Amyloid beta precursor protein	CTD
245	MAPK9	P45984	Mitogen-activated protein kinase 9	CTD
246	SIRT1	A8K128	Sirtuin 1	CTD
247	NQO1	P15559	NAD(P)H quinone dehydrogenase 1	CTD
248	IL1B	P01584	Interleukin 1 beta	CTD
249	BAD	A0A024R562	BCL2 associated agonist of cell death	CTD
250	CASP3	P42574	Caspase 3	CTD
251	YWHAB	P31946	Tyrosine 3-monooxygenase/tryptophan 5-monooxygenase activation protein beta	CTD
252	POMC	P01189	Proopiomelanocortin	CTD
253	IL2	P60568	Interleukin 2	CTD
254	FAS	P25445	Fas cell surface death receptor	CTD
