# Supplementary material for: Therapeutic Target Analysis and Molecular Mechanism of Melatonin - Treated Leptin Resistance Induced Obesity: A Systematic Study of Network Pharmacology
Source: Front Endocrinol (Lausanne). 2022 Jul 22;13:927576. doi: 10.3389/fendo.2022.927576 (PMC9352999; doi:10.3389/fendo.2022.927576)
Supplement: Supplementary file 3 [file Table_2.xlsx]

## Sheet: Sheet1
Supplementary Table 2: List of Common genes related to Leptin Resistance and obesity
S.No	Gene symbol	Uniprot ID	Gene name
1	EDN1	P05305	Endothelin 1
2	IGF1	P05019	Insulin like growth factor 1
3	CYCS	G4XXL9	Cytochrome c, somatic
4	SOD2	P04179	Superoxide dismutase 2
5	MTNR1B	P49286	Melatonin receptor 1B
6	PCSK1	P29120	Proprotein convertase subtilisin kexin type 1
7	SERPINA12	Q8IW75	Serpin family a member 12
8	LEP	A4D0Y8	Leptin
9	SERPINF1	A0A140VKF3	Serpin family F member 1
10	HSD11B2	P80365	Hydroxysteroid 11-beta dehydrogenase 2
11	GNAS	A0A0S2Z3H8	GNAS complex locus
12	PYY	P10082	Peptide YY
13	GHR	P10912	Growth hormone receptor
14	APOE	A0A0S2Z3D5	Apolipoprotein E
15	C3	B4DR57	Complement C3
16	HSPD1	A0A024R3X4	Heat shock protein family D (Hsp60) member 1
17	SHBG	B0FWH2	Sex hormone binding globulin
18	BCL2	A0A024R2B3	BCL2 apoptosis regulator
19	KL	Q9UEF7	Klotho
20	PIK3CB	B4DER4	Phosphatidylinositol-4,5-bisphosphate 3-kinase catalytic subunit beta
21	GCK	P35557	Glucokinase
22	GHRL	Q9UBU3	Ghrelin and obestatin prepropeptide
23	IRS1	A0A024R499	Insulin receptor substrate 1
24	AGT	B0ZBE2	Angiotensinogen
25	CHI3L1	A0A024R969	Chitinase 3 like 1
26	CRP	P02741	C-reactive protein
27	NFE2L2	Q16236	Nuclear factor, erythroid 2 like 2
28	PPARGC1A	Q9UBK2	PPARG coactivator 1 alpha
29	CYP19A1	A0A024R5S8	Cytochrome P450 family 19 subfamily a member 1
30	TNF	P01375	Tumor necrosis factor
31	EGF	P01133	Epidermal growth factor
32	IL1A	P01583	Interleukin 1 alpha
33	FST	P19883	Follistatin
34	SH2B1	A0A024QZD2	SH2B adaptor protein 1
35	JAK2	O60674	Janus kinase 2
36	TNFRSF1A	P19438	TNF receptor superfamily member 1A
37	CASP1	P29466	Caspase 1
38	SPP1	A0A024RDE6	Secreted phosphoprotein 1
39	F2	P00734	Coagulation factor II, thrombin
40	WNT5A	A0A024R316	Wnt family member 5A
41	PTGS2	P35354	Prostaglandin-endoperoxide synthase 2
42	CTNNB1	A0A024R2Q3	Catenin beta 1
43	NPY	A4D158	Neuropeptide Y
44	IL18	A0A024R3E0	Interleukin 18
45	IGFBP2	P18065	Insulin like growth factor binding protein 2
46	ESR1	G4XH65	Estrogen receptor 1
47	IRS2	Q9P084	Insulin receptor substrate 2
48	VEGFA	A0A087WUD8	Vascular endothelial growth factor A
49	TGFB1	P01137	Transforming growth factor beta 1
50	MYC	A0A087WVR4	MYC proto-oncogene, bHLH transcription factor
51	NTS	P30990	Neurotensin
52	SOCS3	O14543	Suppressor of cytokine signaling 3
53	PLOD2	O00469	Procollagen-lysine,2-oxoglutarate 5-dioxygenase 2
54	GSK3B	P49841	Glycogen synthase kinase 3 beta
55	FOXO1	Q12778	Forkhead box O1
56	UCP2	A0A024R5N5	Uncoupling protein 2
57	PPARD	A0A024RCW6	Peroxisome proliferator activated receptor delta
58	MC4R	P32245	Melanocortin 4 receptor
59	INS	I3WAC9	Insulin
60	BGLAP	P02818	Bone gamma-carboxyglutamate protein
61	NAMPT	A0A024R718	Nicotinamide phosphoribosyltransferase
62	CRH	A0A0S2Z478	Corticotropin releasing hormone
63	IL10	P22301	Interleukin 10
64	ACP5	A0A024R7F8	Acid phosphatase 5, tartrate resistant
65	MAPK1	P28482	Mitogen-activated protein kinase 1
66	IAPP	A0A024RAU1	Islet amyloid polypeptide
67	FTO	B3KU60	FTO alpha-ketoglutarate dependent dioxygenase
68	AKT2	B4DG79	AKT serine threonine kinase 2
69	SOD1	P00441	Superoxide dismutase 1
70	ERBB2	P04626	Erb-b2 receptor tyrosine kinase 2
71	CREB1	B7Z5C6	cAMP responsive element binding protein 1
72	PDX1	P52945	Pancreatic and duodenal homeobox 1
73	NOX5	A3QRJ0	Nadph oxidase 5
74	MAPK8	A1L4K2	Mitogen-activated protein kinase 8
75	APLN	Q9ULZ1	Apelin
76	NCOA1	Q15788	Nuclear receptor coactivator 1
77	PTH	P01270	Parathyroid hormone
78	SAA1	P0DJI8	Serum amyloid A1
79	IL1RN	P18510	Interleukin 1 receptor antagonist
80	MC3R	P41968	Melanocortin 3 receptor
81	ADIPOR1	Q96A54	Adiponectin receptor 1
82	CYP17A1	P05093	Cytochrome P450 family 17 subfamily A member 1
83	CCL5	D0EI67	C-C motif chemokine ligand 5
84	TP53	K7PPA8	Tumor protein p53
85	PDCD1	A0A0M3M0G7	Programmed cell death 1
86	LPL	A0A1B1RVA9	Lipoprotein lipase
87	LIPC	A6H8L5	Lipase C, hepatic type
88	F5	P12259	Coagulation factor V
89	PIK3R1	P27986	Phosphoinositide-3-kinase regulatory subunit 1
90	ADRB3	A8KAG8	Adrenoceptor beta 3
91	AHSG	P02765	Alpha 2-HS glycoprotein
92	NFKB1	A0A024RDJ4	Nuclear factor kappa B subunit 1
93	SIRT1	A8K128	Sirtuin 1
94	IL1B	P01584	Interleukin 1 beta
95	FGF21	Q9NSA1	Fibroblast growth factor 21
96	POMC	P01189	Proopiomelanocortin
97	IGFBP3	B3KPF0	Insulin like growth factor binding protein 3
98	ALB	P02768	Albumin
99	CPT1A	P50416	Carnitine palmitoyltransferase 1A
100	ALMS1	Q8TCU4	ALMS1 centrosome and basal body associated protein
101	HAMP	P81172	Hepcidin antimicrobial peptide
102	SREBF1	P36956	Sterol regulatory element binding transcription factor 1
103	UCP3	A0A0S2Z4G5	Uncoupling protein 3
104	KCNJ11	B2RC52	Potassium inwardly rectifying channel subfamily J member 11
105	ABCC8	Q09428	ATP binding cassette subfamily C member 8
106	HCRT	O43612	Hypocretin neuropeptide precursor
107	FABP2	P12104	Fatty acid binding protein 2
108	BRAF	P15056	B-Raf proto-oncogene, serine threonine kinase
109	CFD	A6XNE2	Complement factor D
110	COMT	A0A140VJG8	Catechol-O-methyltransferase
111	GNB3	E9PCP0	G protein subunit beta 3
112	PTEN	F6KD01	Phosphatase and tensin homolog
113	ITLN1	Q8WWA0	Intelectin 1
114	IRF1	P10914	Interferon regulatory factor 1
115	PAX4	Q3KNR5	Paired box 4
116	FASN	P49327	Fatty acid synthase
117	PRL	P01236	Prolactin
118	DPP4	P27487	Dipeptidyl peptidase 4
119	NPPB	P16860	Natriuretic peptide B
120	HDAC5	Q9UQL6	Histone deacetylase 5
121	PON1	P27169	Paraoxonase 1
122	BDNF	A0A0E3SU01	Brain derived neurotrophic factor
123	FGG	A0A140VJJ6	Fibrinogen gamma chain
124	ABCA1	B2RUU2	Atp binding cassette subfamily a member 1
125	CD36	A4D1B1	CD36 molecule
126	LIPE	A8K8W7	Lipase E, hormone sensitive type
127	APOB	P04114	Apolipoprotein B
128	PPARG	E9PFX5	Peroxisome proliferator activated receptor gamma
129	RHOA	A0A024R324	Ras homolog family member A
130	MAPT	P10636	Microtubule associated protein tau
131	PRKAA1	Q13131	Protein kinase AMP-activated catalytic subunit alpha 1
132	MTTP	P55157	Microsomal triglyceride transfer protein
133	CXCL8	A0A024RDA5	C-X-C motif chemokine ligand 8
134	GLP1R	A0A142FHB8	Glucagon like peptide 1 receptor
135	CNR1	P21554	Cannabinoid receptor 1
136	CPB2	A0A087WSY5	Carboxypeptidase B2
137	FGF19	O95750	Fibroblast growth factor 19
138	NR3C1	F1D8N4	Nuclear receptor subfamily 3 group C member 1
139	FAAH	O00519	Fatty acid amide hydrolase
140	IL17A	Q16552	Interleukin 17A
141	LEPR	P48357	Leptin receptor
142	MTOR	P42345	Mechanistic target of rapamycin kinase
143	LEPROT	A0A087X0N2	Leptin receptor overlapping transcript
144	DRD2	A0A024R3C5	Dopamine receptor D2
145	SCD	O00767	Stearoyl-CoA desaturase
146	STAT3	P40763	Signal transducer and activator of transcription 3
147	TBX1	O43435	T-box transcription factor 1
148	NEUROD1	Q13562	Neuronal differentiation 1
149	PTX3	P26022	Pentraxin 3
150	CCK	P06307	Cholecystokinin
151	ADRB2	P07550	Adrenoceptor beta 2
152	INHBB	P09529	Inhibin subunit beta B
153	CCL2	P13500	C-C motif chemokine ligand 2
154	IL6	B4DVM1	Interleukin 6
155	PLIN1	O60240	Perilipin 1
156	VDR	F1D8P8	Vitamin D receptor
157	ACE	B4DKH4	Angiotensin I converting enzyme
158	PRKAA2	P54646	Protein kinase amp-activated catalytic subunit alpha 2
159	HNF1A	E0YMI7	HNF1 homeobox A
160	INSIG2	A0A024RAI2	Insulin induced gene 2
161	SFRP5	Q5T4F7	Secreted frizzled related protein 5
162	PTPN1	B4DSN5	Protein tyrosine phosphatase non-receptor type 1
163	PPARA	F1D8S4	Peroxisome proliferator activated receptor alpha
164	RBP4	P02753	Retinol binding protein 4
165	IGF2	P01344	Insulin like growth factor 2
166	NUCB2	Q2L696	Nucleobindin 2
167	RARRES2	A0A090N7U9	Retinoic acid receptor responder 2
168	PIK3CG	A0A024R720	Phosphatidylinositol-4,5-bisphosphate 3-kinase catalytic subunit gamma
169	LPA	P08519	Lipoprotein(a)
170	PIK3CA	P42336	Phosphatidylinositol-4,5-bisphosphate 3-kinase catalytic subunit alpha
171	UCP1	P25874	Uncoupling protein 1
172	IL2	P60568	Interleukin 2
173	IGFBP1	P08833	Insulin like growth factor binding protein 1
174	DDIT3	P35638	DNA damage inducible transcript 3
175	IFNG	P01579	Interferon gamma
176	HSPA5	P11021	Heat shock protein family A (Hsp70) member 5
177	FNDC5	Q8NAU1	Fibronectin type III domain containing 5
178	RETN	Q9HD89	Resistin
179	IGF1R	P08069	Insulin like growth factor 1 receptor
180	ICAM1	P05362	Intercellular adhesion molecule 1
181	CAV1	A0A024R757	Caveolin 1
182	MAPK3	P27361	Mitogen-activated protein kinase 3
183	AGRP	C6SUN5	Agouti related neuropeptide
184	CARTPT	Q16568	CART prepropeptide
185	HNF4A	F1D8T1	Hepatocyte nuclear factor 4 alpha
186	HIF1A	Q16665	Hypoxia inducible factor 1 subunit alpha
187	SLC2A4	P14672	Solute carrier family 2 member 4
188	NOS3	P29474	Nitric oxide synthase 3
189	PRLR	P16471	Prolactin receptor
190	NR1H4	F1DAL1	Nuclear receptor subfamily 1 group h member 4
191	SERPINE1	A0A024QYT5	Serpin family E member 1
192	VCAM1	P19320	Vascular cell adhesion molecule 1
193	INSR	P06213	Insulin receptor
194	TCF7L2	Q9NQB0	Transcription factor 7 like 2
195	GCG	P01275	Glucagon
196	ENPP1	P22413	Ectonucleotide pyrophosphatase phosphodiesterase 1
197	FABP4	E7DVW4	Fatty acid binding protein 4
198	ADIPOR2	Q86V24	Adiponectin receptor 2
199	AKT1	B0LPE5	AKT serine threonine kinase 1
200	NPY2R	P49146	Neuropeptide Y receptor Y2
201	PRKAB1	A0A024RBN1	Protein kinase AMP-activated non-catalytic subunit beta 1
202	GH1	B1A4G6	Growth hormone 1
203	HSD11B1	P28845	Hydroxysteroid 11-beta dehydrogenase 1
204	LCN2	P80188	Lipocalin 2
205	AKR1C3	A0A0A0MSS8	Aldo-keto reductase family 1 member C3
206	LMNA	P02545	Lamin A C
207	FOXO3	O43524	Forkhead box O3
208	CDKN2A	K7PML8	Cyclin dependent kinase inhibitor 2A
209	AR	P10275	Androgen receptor
210	APPL1	Q9UKG1	Adaptor protein, phosphotyrosine interacting with PH domain and leucine zipper 1
211	GHSR	Q92847	Growth hormone secretagogue receptor
212	ADIPOQ	A8K660	Adiponectin, C1Q and collagen domain containing
