# Supplementary material for: Therapeutic Target Analysis and Molecular Mechanism of Melatonin - Treated Leptin Resistance Induced Obesity: A Systematic Study of Network Pharmacology
Source: Front Endocrinol (Lausanne). 2022 Jul 22;13:927576. doi: 10.3389/fendo.2022.927576 (PMC9352999; doi:10.3389/fendo.2022.927576)
Supplement: Supplementary file 4 [file Table_3.xlsx]

## Sheet: Sheet1
Table 3: Topological parameters of LR and obesity
Gene name	BetweennessCentrality	ClosenessCentrality	Degree
ABCA1	0.00116617	0.54522	82
SIRT1	0.00879034	0.64526	194
PON1	0.000117757	0.518428	44
CCL2	0.00586057	0.643293	188
APOB	0.00378035	0.574932	118
IAPP	0.00195211	0.536896	74
LIPE	0.00187836	0.559682	98
APOE	0.00875411	0.62426	170
CRP	0.0100043	0.641337	188
FABP4	0.00251607	0.568733	108
IL1B	0.011167	0.691803	234
STAT3	0.010568	0.669841	214
ICAM1	0.00176493	0.587744	130
PPARGC1A	0.00954398	0.629851	178
CPT1A	0.000658712	0.538265	74
PPARG	0.0345153	0.742958	276
VCAM1	0.0014149	0.57967	120
ALB	0.039075	0.764493	292
NOS3	0.00493683	0.608069	152
LIPC	5.45492e-05	0.496471	26
ABCC8	0.000406525	0.510896	40
FASN	0.00142509	0.56117	102
LPL	0.00350069	0.584488	126
PPARD	0.000288794	0.519704	50
LEP	0.043681	0.764493	292
SLC2A4	0.00592677	0.620588	166
LPA	0.00109119	0.519704	50
CAV1	0.00226909	0.591036	130
SREBF1	0.00655623	0.616959	162
SCD	0.000628815	0.538265	72
IRS2	0.00314248	0.586111	130
RHOA	0.00306254	0.581267	124
IL10	0.00525638	0.631737	176
ADIPOQ	0.0222744	0.705686	246
AKT1	0.0332314	0.761733	290
MTTP	0.000142285	0.512136	42
IL6	0.0314573	0.775735	300
INS	0.0798033	0.868313	358
TNF	0.0233858	0.748227	280
NR1H4	0.00220194	0.549479	84
NCOA1	0.000489522	0.530151	56
PPARA	0.0124532	0.657321	202
GCK	0.00331331	0.564171	102
HNF1A	0.00125894	0.535533	68
NEUROD1	0.000344445	0.505995	40
INSR	0.0039499	0.581267	124
DPP4	0.00104819	0.555263	90
CNR1	0.00383404	0.548052	82
TCF7L2	0.00138933	0.524876	60
UCP2	0.00322328	0.576503	116
GLP1R	0.00336308	0.550914	84
PCSK1	0.001348	0.520988	56
PDX1	8.78616e-05	0.490698	28
PAX4	7.25696e-05	0.487298	26
HNF4A	0.00527839	0.578082	122
GCG	0.00880556	0.622419	170
KCNJ11	0.000805411	0.508434	48
ACE	0.00485429	0.586111	126
RETN	0.00428147	0.60114	146
TGFB1	0.00666408	0.592697	136
SERPINE1	0.00776545	0.60114	146
IFNG	0.00214117	0.596045	138
GNB3	0.00195567	0.523573	60
C3	0.000813065	0.528822	68
NTS	0.000503822	0.520988	54
MAPK3	0.0105292	0.680645	224
EGF	0.00502334	0.631737	178
TP53	0.0105805	0.669841	218
ERBB2	0.00249465	0.594366	138
CRH	0.00449959	0.548052	84
PTH	0.00188239	0.558201	92
APLN	0.000222375	0.522277	46
MTOR	0.00444351	0.620588	166
HIF1A	0.0138593	0.629851	178
HSD11B2	2.68819e-05	0.429735	14
NPY	0.00603578	0.57967	120
IRS1	0.0111193	0.661442	208
CREB1	0.00644145	0.626113	174
KL	0.000536542	0.5275	60
ESR1	0.0106645	0.639394	184
CXCL8	0.00362469	0.61516	162
VDR	0.000319045	0.542416	74
SPP1	0.00276733	0.582873	124
LCN2	0.00123534	0.552356	86
POMC	0.0131918	0.62426	172
COMT	0.00111037	0.486175	36
IGF1	0.0173741	0.712838	252
ADRB2	0.0012437	0.543814	74
PTGS2	0.00571246	0.616959	162
F2	0.00429289	0.556728	100
VEGFA	0.0153516	0.671975	218
NPPB	4.032e-05	0.510896	34
EDN1	0.00276395	0.586111	126
AGT	0.0074049	0.57967	120
ACP5	0.000135658	0.508434	36
IL1A	0.000761283	0.56117	96
IL17A	0.000792982	0.562667	100
CTNNB1	0.00986661	0.641337	190
ENPP1	0.00028725	0.491841	26
BGLAP	0.00135073	0.555263	88
CDKN2A	0.0021366	0.565684	108
NAMPT	0.00172572	0.564171	102
IL2	0.00207771	0.591036	132
NR3C1	0.0051157	0.587744	130
IL1RN	7.34194e-05	0.526185	60
UCP1	0.00345676	0.567204	104
SFRP5	2.79945e-05	0.454741	10
IGFBP1	0.0011727	0.54522	76
IL18	0.000356186	0.558201	94
APPL1	8.84817e-05	0.510896	38
AGRP	0.00148189	0.553806	92
HCRT	0.000427744	0.522277	56
CARTPT	0.000316508	0.515892	50
MC4R	0.00214024	0.530151	64
PLIN1	0.000290625	0.526185	58
PRL	0.00213959	0.57027	106
ITLN1	0.000648046	0.512136	44
UCP3	0.000520634	0.526185	62
SOCS3	0.00210407	0.576503	118
LEPR	0.0189152	0.606322	154
CFD	0.000311013	0.524876	56
GHRL	0.00656116	0.589385	132
ADIPOR1	0.000331045	0.534177	66
SERPINA12	0.000103367	0.505995	38
ADRB3	0.000683639	0.5275	60
ADIPOR2	0.000322666	0.530151	60
PYY	0.00190607	0.532828	68
HSD11B1	0.000678615	0.515892	36
PRKAA2	0.000574815	0.518428	54
RBP4	0.00139656	0.538265	76
PTPN1	0.0012807	0.564171	100
FNDC5	0.00032273	0.520988	48
FOXO1	0.00773944	0.633634	180
SHBG	0.000503129	0.526185	54
IGFBP3	0.0021593	0.567204	104
JAK2	0.00385479	0.60114	144
AKT2	0.000665484	0.552356	90
MAPK8	0.00153656	0.582873	128
CCK	0.00152687	0.534177	68
CYP19A1	0.00560146	0.548052	82
SAA1	0.00161554	0.548052	84
BDNF	0.00850987	0.62426	168
IGF2	0.0018675	0.576503	114
CD36	0.000142617	0.514634	46
CCL5	0.000624009	0.56117	98
FTO	0.00120682	0.519704	52
AHSG	0.00151821	0.530151	64
RARRES2	0.000649875	0.523573	58
FGF21	0.003084	0.589385	134
IGF1R	0.00261504	0.592697	136
WNT5A	0.00131282	0.531486	64
GNAS	0.00121477	0.522277	62
GHSR	0.000526033	0.520988	50
MC3R	0.000128009	0.501188	36
SH2B1	0.000511784	0.50358	42
CPB2	5.80139e-05	0.464758	24
MAPK1	0.00360575	0.594366	140
PIK3CA	0.00196536	0.57337	114
FGG	0.00117384	0.489559	40
F5	4.76441e-06	0.395872	8
PIK3R1	0.00122152	0.562667	106
FST	0.00135868	0.515892	34
FGF19	0.000527437	0.536896	70
AKR1C3	1.53982e-05	0.457701	12
CYP17A1	0.000341881	0.495305	24
AR	0.00207589	0.567204	106
TNFRSF1A	0.000428697	0.546632	84
HDAC5	8.73994e-06	0.487298	26
NFKB1	0.000803295	0.543814	88
PRKAB1	0.000198245	0.498818	34
IGFBP2	0.000747441	0.522277	48
IRF1	9.71999e-05	0.517157	60
SOD1	0.00119014	0.536896	74
BRAF	0.000159139	0.492991	38
PIK3CB	0.000175335	0.522277	60
CYCS	0.00135918	0.568733	112
HSPA5	0.00155158	0.552356	94
GSK3B	0.00126122	0.576503	118
PDCD1	9.68315e-06	0.494145	38
MAPT	0.000793908	0.524876	58
PIK3CG	0.000315134	0.524876	62
DRD2	0.00062217	0.519704	46
LMNA	0.000289772	0.5275	58
PTEN	0.00347365	0.608069	156
NOX5	0	0.439583	8
HSPD1	0.000103383	0.508434	36
NFE2L2	0.000274002	0.543814	82
BCL2	0.000168449	0.478458	36
FOXO3	0.00213525	0.582873	130
CASP1	0.00106819	0.54522	86
SOD2	0.000897581	0.548052	88
DDIT3	0.000168068	0.520988	54
PRLR	0.00018746	0.515892	46
MYC	0.00382756	0.609827	160
FAAH	7.24219e-05	0.486175	18
SERPINF1	0.000509977	0.45182	12
CHI3L1	5.48934e-05	0.489559	36
FABP2	7.21675e-05	0.5	30
PTX3	0.000110361	0.483945	40
HAMP	1.69259e-05	0.50358	28
GH1	0.000402423	0.523573	56
ALMS1	0	0.378136	2
NUCB2	0	0.450855	14
MTNR1B	0.000142288	0.494145	24
NPY2R	4.31305e-06	0.392193	12
TBX1	2.53085e-05	0.447983	8
PRKAA1	0.000398529	0.515892	52
INHBB	1.61202e-06	0.38574	6
GHR	0.00142715	0.524876	66
INSIG2	0.000395064	0.497642	30
LEPROT	3.76138e-06	0.440501	6
PLOD2	1.71455e-05	0.390018	4
