# Supplementary material for: Therapeutic Target Analysis and Molecular Mechanism of Melatonin - Treated Leptin Resistance Induced Obesity: A Systematic Study of Network Pharmacology
Source: Front Endocrinol (Lausanne). 2022 Jul 22;13:927576. doi: 10.3389/fendo.2022.927576 (PMC9352999; doi:10.3389/fendo.2022.927576)
Supplement: Supplementary file 5 [file Table_4.xlsx]

## Sheet: Sheet1
Table 4: Topological parameters of Common 33 genes
Gene name	BetweennessCentrality	ClosenessCentrality	Degree
AKT1	0.0585835	0.888889	56
SIRT1	0.0159784	0.761905	44
MAPK1	0.0178955	0.761905	44
IL2	0.00532722	0.695652	36
IFNG	0.00369744	0.695652	36
NR3C1	0.0357162	0.761905	44
MAPK3	0.0300601	0.864865	54
IL1B	0.0104071	0.780488	46
PIK3CA	0.00526344	0.680851	36
PPARGC1A	0.00450902	0.653061	30
IGF1R	0.00549993	0.695652	36
TP53	0.0452483	0.888889	56
ERBB2	0.0076522	0.727273	40
PPARG	0.111624	0.8	48
PIK3CB	0.000733035	0.571429	22
NOS3	0.000932335	0.64	28
MAPT	0.000112007	0.571429	20
PIK3CG	0.000598815	0.581818	22
MTOR	0.0193081	0.820513	50
DRD2	0.00248176	0.52459	8
PTGS2	0.0336701	0.780488	46
AR	0.00759706	0.680851	36
MAPK8	0.0145605	0.761905	44
BCL2	0	0.52459	12
POMC	0.0185645	0.695652	36
IL6	0.0206968	0.8	48
TNF	0.0270028	0.820513	50
ESR1	0.01811	0.744186	44
CASP1	0.000387413	0.627451	26
NCOA1	0.00046424	0.551724	12
FAAH	0.0015121	0.492308	6
HSD11B1	0	0.52459	10
MTNR1B	0	0.450704	2
