# Supplementary material for: Therapeutic Target Analysis and Molecular Mechanism of Melatonin - Treated Leptin Resistance Induced Obesity: A Systematic Study of Network Pharmacology
Source: Front Endocrinol (Lausanne). 2022 Jul 22;13:927576. doi: 10.3389/fendo.2022.927576 (PMC9352999; doi:10.3389/fendo.2022.927576)
Supplement: Supplementary file 6 [file Table_5.xlsx]

## Sheet: Sheet1
Table 5: Top 10 hub genes using MCC algorithm
Rank	Name	Score	Uniprot ID	PDB ID	Gene details
1	TP53	4110000000	P04637	1GZH	Cellular tumor antigen p53
2	AKT1	4110000000	P31749	3MV5	RAC-alpha serine/threonine-protein kinase
3	MAPK3	4110000000	P27361	2ZOQ	Mitogen-activated protein kinase 3
4	PTGS2	4080000000	P35354	5IKT	Prostaglandin G/H synthase 2
5	TNF	3990000000	P01375	5M2J	Tumor necrosis factor
6	IL6	3990000000	P05231	1ALU	Interleukin-6
7	MAPK1	3620000000	P28482	5NHV	Mitogen-activated protein kinase 1
8	ERBB2	3620000000	P04626	1S78	Receptor tyrosine-protein kinase erbB-2
9	IL1B	3480000000	P01584	2NVH	Interleukin-1 beta
10	MTOR	2930000000	P42345	3JBZ	Serine/threonine-protein kinase mTOR
